# Supplementary material for: Why Do We “Like” on WeChat Moments: The Effects of Personality Traits and Content Characteristics
Source: Front Psychol. 2022 Feb 24;13:772547. doi: 10.3389/fpsyg.2022.772547 (PMC8910826; doi:10.3389/fpsyg.2022.772547)
Supplement: Supplementary file 1 [file Data_Sheet_1.ZIP]

Archive with 5 entries (4 files):
- Response time.sav
- __MACOSX/
- __MACOSX/._Response time.sav
- Like rate.sav
- __MACOSX/._Like rate.sav
